# Supplementary material for: Accuracy of Anti-SARS-CoV-2 Antibody in Comparison with Surrogate Viral Neutralization Test in Persons Living with HIV, Systemic Lupus Erythematosus, and Chronic Kidney Disease
Source: Vaccines (Basel). 2024 May 20;12(5):558. doi: 10.3390/vaccines12050558 (PMC11125822; doi:10.3390/vaccines12050558)
Supplement: Supplementary file 1 [file vaccines-12-00558-s001.zip]

Archive with 1 entries (1 files):
- vaccines-2965532-supplementary.pdf
